# Supplementary material for: Determination of the Ni(II) Ions Sorption Mechanism on Dowex PSR2 and Dowex PSR3 Ion Exchangers Based on Spectroscopic Studies
Source: Materials (Basel). 2023 Jan 9;16(2):644. doi: 10.3390/ma16020644 (PMC9866840; doi:10.3390/ma16020644)
Supplement: Supplementary file 1 [file materials-16-00644-s001.zip]

Archive with 1 entries (1 files):
- materials-2127337-supplementary.pdf
